# Supplementary material for: Tacsac: A Wearable Haptic Device with Capacitive Touch-Sensing Capability for Tactile Display
Source: Sensors (Basel). 2020 Aug 24;20(17):4780. doi: 10.3390/s20174780 (PMC7506622; doi:10.3390/s20174780)
Supplement: Supplementary file 1 [file sensors-20-04780-s001.zip]

Archive with 1 entries (1 files):
- sensors-870667-supplementary.mp4
